# Supplementary material for: Multi-omics profile of the mouse dentate gyrus after kainic acid-induced status epilepticus
Source: Sci Data. 2016 Aug 16;3:160068. doi: 10.1038/sdata.2016.68 (PMC4986542; doi:10.1038/sdata.2016.68)
Supplement: Supplementary file 1 [file sdata201668-isa1.zip]

Archive with 5 entries (5 files):
- i_Investigation.txt
- s_study_Schouten.txt
- a_MS_Schouten.txt
- a_miRNA_Schouten.txt
- a_RNA_Schouten.txt
