# Supplementary material for: Multi-omics profile of the mouse dentate gyrus after kainic acid-induced status epilepticus
Source: Sci Data. 2016 Aug 16;3:160068. doi: 10.1038/sdata.2016.68 (PMC4986542; doi:10.1038/sdata.2016.68)
Supplement: Supplementary file 1 [file sdata201668-isa1.zip › i_Investigation.txt]

# Investigation File generated for Scientific Data with Investigation File Authoring Tool version 0.1.0 on 18/07/2016 - This metadata file is CC0
ONTOLOGY SOURCE REFERENCE
Term Source Name	UBERON	NCBITAXON	OBI	ERO	NCIT
Term Source File	http://data.bioontology.org/ontologies/UBERON	http://data.bioontology.org/ontologies/NCBITAXON	http://data.bioontology.org/ontologies/OBI	http://data.bioontology.org/ontologies/ERO	http://data.bioontology.org/ontologies/NCIT
Term Source Version	releases/2014-06-15	2015AA	2014-08-18	2013-08-02	16.03d
Term Source Description	Uber Anatomy Ontology	National Center for Biotechnology Information (NCBI) Organismal Classification	Ontology for Biomedical Investigations	Eagle-I Research Resource Ontology	National Cancer Institute Thesaurus
INVESTIGATION
Investigation Identifier
Investigation Title
Investigation Description
Investigation Submission Date
Investigation Public Release Date
INVESTIGATION PUBLICATIONS
Investigation PubMed ID
Investigation Publication DOI
Investigation Publication Author List
Investigation Publication Title
Investigation Publication Status
Investigation Publication Status Term Accession Number
Investigation Publication Status Term Source REF
INVESTIGATION CONTACTS
Investigation Person Last Name
Investigation Person Mid Initials
Investigation Person First Name
Investigation Person Address
Investigation Person Phone
Investigation Person Fax
Investigation Person Email
Investigation Person Affiliation
Investigation Person Roles
Investigation Person Roles Term Accession Number
Investigation Person Roles Term Source REF
STUDY
Study Identifier	10.1038/sdata.2016.68
Study Title	Multi-omics profile of the mouse dentate gyrus after kainic acid-induced status epilepticus
Study Submission Date	14/03/2016
Study Public Release Date	16/08/2016
Study Description	http://www.nature.com/articles/sdata201668#abstract
Study File Name	s_study_Schouten.txt
Comment[Subject Keywords]	//;//;///;///;///
Comment[Manuscript Licence]	CC BY-4.0
Comment[Experimental Metadata Licence]	CC0
Comment[Supplementary Information File Name]	
Comment[Supplementary Information File Type]	x-zip-compressed
Comment[Supplementary Information File URL]	http://www.nature.com/articles/sdata201668#supplementary-information
Comment[Data Repository]	Gene Expression Omnibus;Gene Expression Omnibus;ProteomeXchange
Comment[Data Record Accession]	GSE79129;GSE79131;PXD003744
Comment[Data Record URI]	http://www.ncbi.nlm.nih.gov/geo/query/acc.cgi?acc=GSE79129;http://www.ncbi.nlm.nih.gov/geo/query/acc.cgi?acc=GSE79131;http://proteomecentral.proteomexchange.org/cgi/GetDataset?ID=PXD003744
STUDY DESIGN DESCRIPTORS
Study Design Type	parallel group design	replicate design	injury design	disease process modeling objective
Study Design Type Term Accession Number	OBI:0500006	OBI:0500018	OBI:0001374	ERO:0100148
Study Design Type Term Source REF	OBI	OBI	OBI	ERO
STUDY PUBLICATIONS
Study PubMed ID	""
Study Publication DOI	doi:10.1038/srep12448
Study Publication Author List	""
Study Publication Title	""
Study Publication Status	published
Study Publication Status Term Accession Number	
Study Publication Status Term Source REF	
STUDY FACTORS
Study Factor Name	treatment
Study Factor Type	Intervention or Procedure
Study Factor Type Term Accession Number	NCIT:C25218
Study Factor Type Term Source REF	NCIT
STUDY ASSAYS
Study Assay Measurement Type	protein expression profiling	microRNA expression profiling	RNA expression profiling
Study Assay Measurement Type Term Accession Number	OBI:0000615	""	""
Study Assay Measurement Type Term Source REF	OBI	""	""
Study Assay Technology Type	mass spectrometry assay	transcription profiling by RT-PCR assay	transcription profiling by array assay
Study Assay Technology Type Term Accession Number	OBI:0000470	OBI:0001361	OBI:0001463
Study Assay Technology Type Term Source REF	OBI	OBI	OBI
Study Assay Technology Platform	""	""	""
Study Assay File Name	a_MS_Schouten.txt	a_miRNA_Schouten.txt	a_RNA_Schouten.txt
STUDY PROTOCOLS
Study Protocol Name	Animals	Sample preparation	Illumina MouseWG-6 beadchip hybridizations for transcriptomics	Data analyses	Mouse microRNA fluidic v3.0 cards for microRNA profiling	Mass spectrometry for proteomics	Protein identification and quantification
Study Protocol Type	selection	sample preparation for assay	microarray platform	data transformation	real time qPCR microRNA quantitation	mass spectrometry assay	protein identification
Study Protocol Type Term Accession Number	OBI:0001928	OBI:0000073	OBI:0000052	OBI:0200000	ERO:0001696	OBI:0000470	ERO:0000346
Study Protocol Type Term Source REF	OBI	OBI	ERO	OBI	ERO	OBI	ERO
Study Protocol Description							
Study Protocol URI	""	""	""	""	""	""	""
Study Protocol Version							
Study Protocol Parameters Name	""	dissection	""	""	""	instrument; manufacturer	""
Study Protocol Parameters Name Term Accession Number	""	""	""	""	""	""	""
Study Protocol Parameters Name Term Source REF	""	""	""	""	""	""	""
Study Protocol Components Name	""	""	""	""	""	""	""
Study Protocol Components Type	""	""	""	""	""	""	""
Study Protocol Components Type Term Accession Number	""	""	""	""	""	""	""
Study Protocol Components Type Term Source REF	""	""	""	""	""	""	""
STUDY CONTACTS
Study Person Last Name	Schouten	Bielefeld	Fratantoni	Hubens	Piersma	Pham	Voskuyl	Lucassen	Jimenez	Fitzsimons
Study Person First Name	Marijn	Pascal	Silvina A.	Chantal J.	Sander R.	Thang V.	Rob A.	Paul J.	Connie R.	Carlos P.
Study Person Mid Initials										
Study Person Email	""	""	""	""	""	""	""	""	""	c.p.fitzsimons@uva.nl
Study Person Phone										
Study Person Fax										
Study Person Address										
Study Person Affiliation	Neuroscience Program, Swammerdam Institute for Life Sciences, Faculty of Sciences, University of Amsterdam, Science Park 904, Amsterdam 1098XH, The Netherlands	Neuroscience Program, Swammerdam Institute for Life Sciences, Faculty of Sciences, University of Amsterdam, Science Park 904, Amsterdam 1098XH, The Netherlands	Oncoproteomics Laboratory, Cancer Center, Free University Amsterdam, De Boelelaan 1117, Amsterdam 1081HV, The Netherlands	Division of Pharmacology, LACDR, Leiden University, Einsteinweg 55, Leiden 2333 CC, The Netherlands	Oncoproteomics Laboratory, Cancer Center, Free University Amsterdam, De Boelelaan 1117, Amsterdam 1081HV, The Netherlands	Oncoproteomics Laboratory, Cancer Center, Free University Amsterdam, De Boelelaan 1117, Amsterdam 1081HV, The Netherlands	Division of Pharmacology, LACDR, Leiden University, Einsteinweg 55, Leiden 2333 CC, The Netherlands	Neuroscience Program, Swammerdam Institute for Life Sciences, Faculty of Sciences, University of Amsterdam, Science Park 904, Amsterdam 1098XH, The Netherlands	Oncoproteomics Laboratory, Cancer Center, Free University Amsterdam, De Boelelaan 1117, Amsterdam 1081HV, The Netherlands	Neuroscience Program, Swammerdam Institute for Life Sciences, Faculty of Sciences, University of Amsterdam, Science Park 904, Amsterdam 1098XH, The Netherlands
Study Person Roles										
Study Person Roles Term Accession Number										
Study Person Roles Term Source REF										
Comment[Study Person ORCID]										0000-0002-1556-2650
Comment[Funder]										
Comment[FundRef ID]										
Comment[Funder Term Source REF]										
Comment[Grant Identifier]										
