# Supplementary material for: Multi-omics profile of the mouse dentate gyrus after kainic acid-induced status epilepticus
Source: Sci Data. 2016 Aug 16;3:160068. doi: 10.1038/sdata.2016.68 (PMC4986542; doi:10.1038/sdata.2016.68)
Supplement: Supplementary file 1 [file sdata201668-isa1.zip › s_study_Schouten.txt]

Source Name	Characteristics[organism]	Term Source REF	Term Accession Number	Characteristics[organism part]	Term Source REF	Term Accession Number	Protocol REF	Protocol REF	Parameter Value[dissection]	Sample Name	Factor Value[treatment]
C57BL/6j mouse	Mus musculus	NCBITAXON	http://purl.bioontology.org/ontology/NCBITAXON/10090	dentate gyrus of hippocampal formation	UBERON	UBERON:0001885	Animals	Sample preparation	left DG	Mouse1_left DG	saline treatment
C57BL/6j mouse	Mus musculus	NCBITAXON	http://purl.bioontology.org/ontology/NCBITAXON/10090	dentate gyrus of hippocampal formation	UBERON	UBERON:0001885	Animals	Sample preparation	left DG	Mouse2_left DG	saline treatment
C57BL/6j mouse	Mus musculus	NCBITAXON	http://purl.bioontology.org/ontology/NCBITAXON/10090	dentate gyrus of hippocampal formation	UBERON	UBERON:0001885	Animals	Sample preparation	left DG	Mouse3_left DG	saline treatment
C57BL/6j mouse	Mus musculus	NCBITAXON	http://purl.bioontology.org/ontology/NCBITAXON/10090	dentate gyrus of hippocampal formation	UBERON	UBERON:0001885	Animals	Sample preparation	left DG	Mouse4_left DG	KA-SE treatment
C57BL/6j mouse	Mus musculus	NCBITAXON	http://purl.bioontology.org/ontology/NCBITAXON/10090	dentate gyrus of hippocampal formation	UBERON	UBERON:0001885	Animals	Sample preparation	left DG	Mouse5_left DG	KA-SE treatment
C57BL/6j mouse	Mus musculus	NCBITAXON	http://purl.bioontology.org/ontology/NCBITAXON/10090	dentate gyrus of hippocampal formation	UBERON	UBERON:0001885	Animals	Sample preparation	left DG	Mouse6_left DG	KA-SE treatment
C57BL/6j mouse	Mus musculus	NCBITAXON	http://purl.bioontology.org/ontology/NCBITAXON/10090	dentate gyrus of hippocampal formation	UBERON	UBERON:0001885	Animals	Sample preparation	right DG	Mouse1_right DG	saline treatment
C57BL/6j mouse	Mus musculus	NCBITAXON	http://purl.bioontology.org/ontology/NCBITAXON/10090	dentate gyrus of hippocampal formation	UBERON	UBERON:0001885	Animals	Sample preparation	right DG	Mouse2_right DG	saline treatment
C57BL/6j mouse	Mus musculus	NCBITAXON	http://purl.bioontology.org/ontology/NCBITAXON/10090	dentate gyrus of hippocampal formation	UBERON	UBERON:0001885	Animals	Sample preparation	right DG	Mouse3_right DG	saline treatment
C57BL/6j mouse	Mus musculus	NCBITAXON	http://purl.bioontology.org/ontology/NCBITAXON/10090	dentate gyrus of hippocampal formation	UBERON	UBERON:0001885	Animals	Sample preparation	right DG	Mouse4_right DG	KA-SE treatment
C57BL/6j mouse	Mus musculus	NCBITAXON	http://purl.bioontology.org/ontology/NCBITAXON/10090	dentate gyrus of hippocampal formation	UBERON	UBERON:0001885	Animals	Sample preparation	right DG	Mouse5_right DG	KA-SE treatment
C57BL/6j mouse	Mus musculus	NCBITAXON	http://purl.bioontology.org/ontology/NCBITAXON/10090	dentate gyrus of hippocampal formation	UBERON	UBERON:0001885	Animals	Sample preparation	right DG	Mouse6_right DG	KA-SE treatment
