# Supplementary material for: Multi-omics profile of the mouse dentate gyrus after kainic acid-induced status epilepticus
Source: Sci Data. 2016 Aug 16;3:160068. doi: 10.1038/sdata.2016.68 (PMC4986542; doi:10.1038/sdata.2016.68)
Supplement: Supplementary file 1 [file sdata201668-isa1.zip › a_MS_Schouten.txt]

Sample Name	Protocol REF	Parameter Value[instrument]	Parameter Value[manufacturer]	Protocol REF	Assay Name	Raw Data File	Comment[Data Repository]	Comment[Data Record Accession]	Comment[Data Record URI]	Factor Value[treatment]
Mouse1_left DG	Mass spectrometry for proteomics	LTQ-FT hybrid mass spectrometer	Thermo Fisher	Protein identification and quantification	Mouse1_left DG	PXD003744	ProteomeXchange	PXD003744	http://proteomecentral.proteomexchange.org/cgi/GetDataset?ID=PXD003744	saline treatment
Mouse2_left DG	Mass spectrometry for proteomics	LTQ-FT hybrid mass spectrometer	Thermo Fisher	Protein identification and quantification	Mouse2_left DG	PXD003744	ProteomeXchange	PXD003744	http://proteomecentral.proteomexchange.org/cgi/GetDataset?ID=PXD003744	saline treatment
Mouse3_left DG	Mass spectrometry for proteomics	LTQ-FT hybrid mass spectrometer	Thermo Fisher	Protein identification and quantification	Mouse3_left DG	PXD003744	ProteomeXchange	PXD003744	http://proteomecentral.proteomexchange.org/cgi/GetDataset?ID=PXD003744	saline treatment
Mouse4_left DG	Mass spectrometry for proteomics	LTQ-FT hybrid mass spectrometer	Thermo Fisher	Protein identification and quantification	Mouse4_left DG	PXD003744	ProteomeXchange	PXD003744	http://proteomecentral.proteomexchange.org/cgi/GetDataset?ID=PXD003744	KA-SE treatment
Mouse5_left DG	Mass spectrometry for proteomics	LTQ-FT hybrid mass spectrometer	Thermo Fisher	Protein identification and quantification	Mouse5_left DG	PXD003744	ProteomeXchange	PXD003744	http://proteomecentral.proteomexchange.org/cgi/GetDataset?ID=PXD003744	KA-SE treatment
Mouse6_left DG	Mass spectrometry for proteomics	LTQ-FT hybrid mass spectrometer	Thermo Fisher	Protein identification and quantification	Mouse6_left DG	PXD003744	ProteomeXchange	PXD003744	http://proteomecentral.proteomexchange.org/cgi/GetDataset?ID=PXD003744	KA-SE treatment
