# Supplementary material for: Multi-omics profile of the mouse dentate gyrus after kainic acid-induced status epilepticus
Source: Sci Data. 2016 Aug 16;3:160068. doi: 10.1038/sdata.2016.68 (PMC4986542; doi:10.1038/sdata.2016.68)
Supplement: Supplementary file 1 [file sdata201668-isa1.zip › a_miRNA_Schouten.txt]

Sample Name	Protocol REF	Protocol REF	Assay Name	Raw Data File	Comment[Data Repository]	Comment[Data Record Accession]	Comment[Data Record URI]	Factor Value[treatment]
Mouse1_right DG	Mouse microRNA fluidic v3.0 cards for microRNA profiling	Data analyses	Mouse1_right DG_RT-PCR	GSM2086448	Gene Expression Omnibus	GSE79131	http://www.ncbi.nlm.nih.gov/geo/query/acc.cgi?acc=GSE79131	saline treatment
Mouse2_right DG	Mouse microRNA fluidic v3.0 cards for microRNA profiling	Data analyses	Mouse2_right DG_RT-PCR	GSM2086449	Gene Expression Omnibus	GSE79131	http://www.ncbi.nlm.nih.gov/geo/query/acc.cgi?acc=GSE79131	saline treatment
Mouse3_right DG	Mouse microRNA fluidic v3.0 cards for microRNA profiling	Data analyses	Mouse3_right DG_RT-PCR	GSM2086450	Gene Expression Omnibus	GSE79131	http://www.ncbi.nlm.nih.gov/geo/query/acc.cgi?acc=GSE79131	saline treatment
Mouse4_right DG	Mouse microRNA fluidic v3.0 cards for microRNA profiling	Data analyses	Mouse4_right DG_RT-PCR	GSM2086451	Gene Expression Omnibus	GSE79131	http://www.ncbi.nlm.nih.gov/geo/query/acc.cgi?acc=GSE79131	KA-SE treatment
Mouse5_right DG	Mouse microRNA fluidic v3.0 cards for microRNA profiling	Data analyses	Mouse5_right DG_RT-PCR	GSM2086452	Gene Expression Omnibus	GSE79131	http://www.ncbi.nlm.nih.gov/geo/query/acc.cgi?acc=GSE79131	KA-SE treatment
Mouse6_right DG	Mouse microRNA fluidic v3.0 cards for microRNA profiling	Data analyses	Mouse6_right DG_RT-PCR	GSM2086453	Gene Expression Omnibus	GSE79131	http://www.ncbi.nlm.nih.gov/geo/query/acc.cgi?acc=GSE79131	KA-SE treatment
