# Supplementary material for: Multi-omics profile of the mouse dentate gyrus after kainic acid-induced status epilepticus
Source: Sci Data. 2016 Aug 16;3:160068. doi: 10.1038/sdata.2016.68 (PMC4986542; doi:10.1038/sdata.2016.68)
Supplement: Supplementary file 1 [file sdata201668-isa1.zip › a_RNA_Schouten.txt]

Sample Name	Protocol REF	Protocol REF	Assay Name	Raw Data File	Comment[Data Repository]	Comment[Data Record Accession]	Comment[Data Record URI]	Factor Value[treatment]
Mouse1_right DG	Illumina MouseWG-6 beadchip hybridizations for transcriptomics	Data analyses	Mouse1_right DG_beadchip	GSM2086317	Gene Expression Omnibus	GSE79129	http://www.ncbi.nlm.nih.gov/geo/query/acc.cgi?acc=GSE79129	saline treatment
Mouse2_right DG	Illumina MouseWG-6 beadchip hybridizations for transcriptomics	Data analyses	Mouse2_right DG_beadchip	GSM2086318	Gene Expression Omnibus	GSE79129	http://www.ncbi.nlm.nih.gov/geo/query/acc.cgi?acc=GSE79129	saline treatment
Mouse3_right DG	Illumina MouseWG-6 beadchip hybridizations for transcriptomics	Data analyses	Mouse3_right DG_beadchip	GSM2086319	Gene Expression Omnibus	GSE79129	http://www.ncbi.nlm.nih.gov/geo/query/acc.cgi?acc=GSE79129	saline treatment
Mouse4_right DG	Illumina MouseWG-6 beadchip hybridizations for transcriptomics	Data analyses	Mouse4_right DG_beadchip	GSM2086320	Gene Expression Omnibus	GSE79129	http://www.ncbi.nlm.nih.gov/geo/query/acc.cgi?acc=GSE79129	KA-SE treatment
Mouse5_right DG	Illumina MouseWG-6 beadchip hybridizations for transcriptomics	Data analyses	Mouse5_right DG_beadchip	GSM2086321	Gene Expression Omnibus	GSE79129	http://www.ncbi.nlm.nih.gov/geo/query/acc.cgi?acc=GSE79129	KA-SE treatment
Mouse6_right DG	Illumina MouseWG-6 beadchip hybridizations for transcriptomics	Data analyses	Mouse6_right DG_beadchip	GSM2086322	Gene Expression Omnibus	GSE79129	http://www.ncbi.nlm.nih.gov/geo/query/acc.cgi?acc=GSE79129	KA-SE treatment
